# Supplementary material for: 2D-SWE of the Metacarpophalangeal Joint Capsule in Horses
Source: Vet Sci. 2022 Sep 4;9(9):478. doi: 10.3390/vetsci9090478 (PMC9501397; doi:10.3390/vetsci9090478)
Supplement: Supplementary file 1 [file vetsci-09-00478-s001.zip]

Archive with 1 entries (1 files):
- vetsci-1817023-supplementary.pdf
